# Supplementary material for: Determining Ligand Binding and Specificity Within the β2-Integrin Family with a Novel Assay Platform
Source: Biomolecules. 2025 Feb 7;15(2):238. doi: 10.3390/biom15020238 (PMC11853025; doi:10.3390/biom15020238)
Supplement: Supplementary file 1 [file biomolecules-15-00238-s001.zip]

Archive with 1 entries (1 files):
- biomolecules-3454275-supplementary.pdf
